# Supplementary material for: Effect of Applied Pressure on the Electrical Resistance of Carbon Nanotube Fibers
Source: Materials (Basel). 2021 Apr 21;14(9):2106. doi: 10.3390/ma14092106 (PMC8122425; doi:10.3390/ma14092106)
Supplement: Supplementary file 1 [file materials-14-02106-s001.zip]

Archive with 1 entries (1 files):
- materials-1134134-supplementary.pdf
